# Supplementary material for: Strain-Specific Phosphate Mobilization in Enterobacter: Organic Acid Production and Genomic Architecture of Solubilization Mechanisms
Source: Int J Mol Sci. 2025 Dec 27;27(1):322. doi: 10.3390/ijms27010322 (PMC12786067; doi:10.3390/ijms27010322)
Supplement: Supplementary file 1 [file ijms-27-00322-s001.zip]

Archive with 1 entries (1 files):
- ijms-3988051-supplementary.xlsx
