# Supplementary material for: Strain-Specific Phosphate Mobilization in Enterobacter: Organic Acid Production and Genomic Architecture of Solubilization Mechanisms
Source: Int J Mol Sci. 2025 Dec 27;27(1):322. doi: 10.3390/ijms27010322 (PMC12786067; doi:10.3390/ijms27010322)
Supplement: Supplementary file 1 [file ijms-27-00322-s001.zip › ijms-3988051-supplementary.xlsx]

## Sheet: Suppl.Table S1
Table S1: List of contig genes that have not found synteny with reference, annotated by PROKKA.
ftype	length_bp	gene	EC_number	COG	product
CDS	546	hemG	1.3.5.3	COG4635	Protoporphyrinogen IX dehydrogenase [menaquinone]
CDS	1452	trkH		COG0168	Trk system potassium uptake protein TrkH
CDS	615	yigZ		COG1739	IMPACT family member YigZ
CDS	1332	pepQ	3.4.13.9	COG0006	Xaa-Pro dipeptidase
CDS	2190	fadB		COG1024	Fatty acid oxidation complex subunit alpha
CDS	1164	fadA	2.3.1.16	COG0183	3-ketoacyl-CoA thiolase
CDS	702	fre	1.5.1.41	COG0543	NAD(P)H-flavin reductase
CDS	1506	ubiD	4.1.1.98	COG0043	3-octaprenyl-4-hydroxybenzoate carboxy-lyase
CDS	492	rfaH		COG0250	Transcription antitermination protein RfaH
CDS	783	tatD	3.1.11.-	COG0084	3'-5' ssDNA/RNA exonuclease TatD
CDS	771	tatC		COG0805	Sec-independent protein translocase protein TatC
CDS	543	tatB		COG1826	Sec-independent protein translocase protein TatB
CDS	255	tatA		COG1826	Sec-independent protein translocase protein TatA
CDS	1641	ubiB	2.7.-.-	COG0661	putative protein kinase UbiB
CDS	606	ubiJ		COG3165	Ubiquinone biosynthesis accessory factor UbiJ
CDS	756	ubiE	2.1.1.163	COG2226	Ubiquinone/menaquinone biosynthesis C-methyltransferase UbiE
CDS	1458				hypothetical protein
CDS	762	udp	2.4.2.3	COG2820	Uridine phosphorylase
CDS	807	clcD	3.1.1.45		Carboxymethylenebutenolidase
CDS	2262	metE	2.1.1.14	COG0620	5-methyltetrahydropteroyltriglutamate--homocysteine methyltransferase
CDS	954	metR			HTH-type transcriptional regulator MetR
CDS	900	bioP		COG0697	Biotin transporter
CDS	801	yigL	3.1.3.74	COG0561	Pyridoxal phosphate phosphatase YigL
CDS	993	pldB	3.1.1.5	COG2267	Lysophospholipase L2
CDS	621	rhtB		COG1280	Homoserine/homoserine lactone efflux protein
CDS	621	rhtC		COG1280	Threonine efflux protein
CDS	1893	recQ	3.6.4.12	COG0514	ATP-dependent DNA helicase RecQ
CDS	870	pldA	3.1.1.32	COG2829	Phospholipase A1
CDS	468				hypothetical protein
CDS	897	rarD		COG2962	Protein RarD
CDS	951	corA		COG0598	Magnesium transport protein CorA
CDS	2163	uvrD	3.6.4.12	COG0210	DNA helicase II
CDS	717	yigB	3.1.3.104	COG1011	5-amino-6-(5-phospho-D-ribitylamino)uracil phosphatase YigB
CDS	903	xerC		COG4973	Tyrosine recombinase XerC
CDS	708				hypothetical protein
CDS	825	dapF	5.1.1.7	COG0253	Diaminopimelate epimerase
CDS	321	cyaY		COG1965	Iron-sulfur cluster assembly protein CyaY
CDS	2544	cyaA	4.6.1.1	COG3072	Adenylate cyclase
CDS	942	hemC	2.5.1.61	COG0181	Porphobilinogen deaminase
CDS	741	hemD	4.2.1.75	COG1587	Uroporphyrinogen-III synthase
CDS	1200	hemX		COG2959	Protein HemX
CDS	1203	hemY		COG3071	Protein HemY
CDS	1194				hypothetical protein
tRNA	77				tRNA-Pro(tgg)
tRNA	87				tRNA-Leu(cag)
tRNA	76				tRNA-His(gtg)
tRNA	77				tRNA-Arg(ccg)
CDS	1386	yifK		COG1113	putative transport protein YifK
CDS	741	wecG	2.4.1.180	COG1922	UDP-N-acetyl-D-mannosaminuronic acid transferase
CDS	1353	wzyE			putative ECA polymerase
CDS	1080	wecF	2.4.1.325		TDP-N-acetylfucosamine:lipid II N-acetylfucosaminyltransferase
CDS	1251	wzxE		COG2244	Lipid III flippase
CDS	1131	wecE	2.6.1.59	COG0399	dTDP-4-amino-4,6-dideoxygalactose transaminase
CDS	678	wecD	2.3.1.210	COG0454	dTDP-fucosamine acetyltransferase
CDS	1263	wecC	1.1.1.336	COG0677	UDP-N-acetyl-D-mannosamine dehydrogenase
CDS	1086	wecB	5.1.3.14	COG0381	UDP-N-acetylglucosamine 2-epimerase
CDS	1047	wzzE		COG3765	ECA polysaccharide chain length modulation protein
CDS	1104	wecA	2.7.8.33	COG0472	Undecaprenyl-phosphate alpha-N-acetylglucosaminyl 1-phosphate transferase
CDS	1260	rho	3.6.4.-	COG1158	Transcription termination factor Rho
CDS	330	trxA		COG0526	Thioredoxin 1
CDS	1266	rhlB	3.6.4.13	COG0513	ATP-dependent RNA helicase RhlB
CDS	1485	gppA	3.6.1.40	COG0248	Guanosine-5'-triphosphate,3'-diphosphate pyrophosphatase
CDS	2025	rep	3.6.4.12	COG0210	ATP-dependent DNA helicase Rep
CDS	282	ppiC	5.2.1.8	COG0760	Peptidyl-prolyl cis-trans isomerase C
CDS	1476	ilvC	1.1.1.86	COG0059	Ketol-acid reductoisomerase (NADP(+))
CDS	891	gltC			HTH-type transcriptional regulator GltC
CDS	1548	ilvA	4.3.1.19	COG1171	L-threonine dehydratase biosynthetic IlvA
CDS	1851	ilvD	4.2.1.9	COG0129	Dihydroxy-acid dehydratase
CDS	930	ilvE	2.6.1.42	COG0115	Branched-chain-amino-acid aminotransferase
CDS	264	ilvM	2.2.1.6	COG3978	Acetolactate synthase isozyme 2 small subunit
CDS	1647	ilvG	2.2.1.6		Acetolactate synthase isozyme 2 large subunit
CDS	1521	comM		COG0606	Competence protein ComM
CDS	339				hypothetical protein
CDS	822	hdfR			HTH-type transcriptional regulator HdfR
tRNA	76				tRNA-Trp(cca)

## Sheet: Suppl.Table S2
Table S2: A list of positions where the missense substitution occurred in strain GMG378 relative to strains GMG278 and GMG291. The position and code of the gene are indicated relative to the genome of the reference strain Enterobacter ludwigii strain EN-119 (CP017279).
Chr	Position	Ref	GMG278	GMG291	GMG378	Gene code	Gene product	substitution
CP017279	6763	T	T	T	C	BH714_00045	MFS sugar transporter	missense_variant c.821T>C p.Val274Ala
CP017279	8899	C	C	C	A	BH714_00055	SAM-dependent methyltransferase	missense_variant c.770C>A p.Ala257Glu
CP017279	10856	G	G	G	C	BH714_00065	hydroxyacylglutathione hydrolase	missense_variant c.292C>G p.Arg98Gly
CP017279	13081	G	G	G	A	BH714_00080	DNA polymerase III subunit epsilon	missense_variant c.653G>A p.Ser218Asn
CP017279	56277	C	C	C	A	BH714_00275	dipeptide ABC transporter ATP-binding protein DppD	missense_variant c.24C>A p.Asp8Glu
CP017279	57645	G	G	G	A	BH714_00280	oligopeptide ABC transporter ATP-binding protein	missense_variant c.382G>A p.Ala128Thr
CP017279	60553	G	G	G	C	BH714_00290	peptide ABC transporter	missense_variant c.672G>C p.Lys224Asn
CP017279	61031	C	C	C	T	BH714_00295	diguanylate cyclase	missense_variant c.206C>T p.Ala69Val
CP017279	61579	G	G	G	A	BH714_00295	diguanylate cyclase	missense_variant c.754G>A p.Gly252Ser
CP017279	67380	C	C	C	T	BH714_00315	phosphoheptose isomerase	missense_variant c.464C>T p.Thr155Met
CP017279	69949	A	A	A	G	BH714_00330	NADH:ubiquinone reductase (Na( )-transporting) subunit A	missense_variant c.631A>G p.Thr211Ala
CP017279	70077	T	T	T	C	BH714_00330	NADH:ubiquinone reductase (Na( )-transporting) subunit A	missense_variant c.759_760delTAinsCG p.ThrThr253ThrAla
CP017279	70093	T	T	T	G	BH714_00330	NADH:ubiquinone reductase (Na( )-transporting) subunit A	missense_variant c.775T>G p.Ser259Ala
CP017279	74451	G	G	G	T	BH714_00355	NADH:ubiquinone reductase (Na( )-transporting) subunit F	missense_variant c.519G>T p.Glu173Asp
CP017279	80519	C	C	C	G	BH714_00385	sigma factor-binding protein Crl	missense_variant c.362C>G p.Ala121Gly
CP017279	81226	T	T	T	C	BH714_00390	phosphoporin PhoE	missense_variant c.499A>G p.Met167Val
CP017279	83256	C	C	C	G	BH714_00400	glutamate-5-semialdehyde dehydrogenase	missense_variant c.112C>G p.Gln38Glu
CP017279	84232	C	C	C	T	BH714_00400	glutamate-5-semialdehyde dehydrogenase	missense_variant c.1088_1092delCCGTGinsTCGTA p.AlaVal363ValVal
CP017279	84236	G	A	A	A	BH714_00400	glutamate-5-semialdehyde dehydrogenase	missense_variant c.1088_1092delCCGTGinsTCGTA p.AlaVal363ValVal
CP017279	87754	T	G	G	G	BH714_00420	TetR family transcriptional regulator	missense_variant c.568_570delGCAinsATC p.Ala190Ile
CP017279	87932	G	G	G	T	BH714_00420	TetR family transcriptional regulator	missense_variant c.392C>A p.Thr131Asn
CP017279	88735	G	G	G	T	BH714_00425	hydrolase	missense_variant c.301G>T p.Ala101Ser
CP017279	88806	C	C	C	A	BH714_00425	hydrolase	missense_variant c.372_375delCGACinsAGAA p.ValAsp124ValGlu
CP017279	88828	A	A	A	T	BH714_00425	hydrolase	missense_variant c.394_397delAGTGinsTGTA p.SerVal132CysIle
CP017279	89010	C	C	C	A	BH714_00425	hydrolase	missense_variant c.576_579delCGTCinsAGTT p.AspVal192GluVal
CP017279	89455	C	A	A	A	BH714_00430	carbohydrate-binding protein	missense_variant c.1264G>T p.Ala422Ser
CP017279	89571	T	T	T	A	BH714_00430	carbohydrate-binding protein	missense_variant c.1148A>T p.Gln383Leu
CP017279	89685	G	G	G	T	BH714_00430	carbohydrate-binding protein	missense_variant c.1034C>A p.Pro345His
CP017279	90345	T	T	T	C	BH714_00430	carbohydrate-binding protein	missense_variant c.374A>G p.Lys125Arg
CP017279	90444	C	C	C	G	BH714_00430	carbohydrate-binding protein	missense_variant c.275G>C p.Gly92Ala
CP017279	90883	C	C	C	A	BH714_00435	lectin	missense_variant c.663_664delTGinsGT p.ProAla221ProSer
CP017279	92343	T	G	G	A	BH714_00440	PA-IL family protein	missense_variant c.18T>A p.Asp6Glu
CP017279	92590	G	G	G	A	BH714_00440	PA-IL family protein	missense_variant c.265G>A p.Ala89Thr
CP017279	94924	G	G	G	T	BH714_00450	oxidoreductase	missense_variant c.242C>A p.Pro81His
CP017279	94960	T	T	T	C	BH714_00450	oxidoreductase	missense_variant c.203_206delGAAAinsCAAG p.GlyAsn68AlaSer
CP017279	95030	T	T	T	A	BH714_00450	oxidoreductase	missense_variant c.136A>T p.Asn46Tyr
CP017279	95456	C	C	C	T	BH714_00455	LuxR family transcriptional regulator	missense_variant c.194C>T p.Ala65Val
CP017279	95518	G	G	G	A	BH714_00455	LuxR family transcriptional regulator	missense_variant c.256G>A p.Asp86Asn
CP017279	95552	G	G	G	T	BH714_00455	LuxR family transcriptional regulator	missense_variant c.290G>T p.Arg97Leu
CP017279	96152	C	C	C	A	BH714_00455	LuxR family transcriptional regulator	missense_variant c.890C>A p.Thr297Lys
CP017279	102093	T	T	T	G	BH714_00480	homocysteine S-methyltransferase	missense_variant c.633T>G p.Asp211Glu
CP017279	103134	A	A	A	C	BH714_00485	taurine ABC transporter substrate-binding protein	missense_variant c.545A>C p.Glu182Ala
CP017279	103509	C	C	C	A	BH714_00485	taurine ABC transporter substrate-binding protein	missense_variant c.920C>A p.Ala307Glu
CP017279	104352	C	C	C	T	BH714_00495	taurine transporter subunit	missense_variant c.26C>T p.Thr9Met
CP017279	105957	G	G	G	T	BH714_00500	taurine dioxygenase	missense_variant c.807G>T p.Gln269His

## Sheet: Suppl.Table S3
Table S3: The list of positions where the missense substitution occurred in strain GMG1156 relative to strains GMG278, GMG291 and GMG378. The position and code of the gene are indicated relative to the genome of the reference strain Enterobacter ludwigii strain EN-119 (CP017279).
Chr	Position	Ref	GMG1156	GMG278	GMG291	GMG378	Gene code	Gene product	substitution
CP017279	9220	A	T	C	C	C	BH714_00060	murein transglycosylase D	missense_variant c.1095_1101delCGATCTTinsAGACCTA p.AsnAspLeu365LysAspLeu
CP017279	11129	A	G	G	G	G	BH714_00065	hydroxyacylglutathione hydrolase	missense_variant c.19_21delTCCinsCCA p.Ser7Pro
CP017279	12665	C	T	T	T	T	BH714_00080	DNA polymerase III subunit epsilon	missense_variant c.237_246delCGCGGAAGTGinsTGCAGATGTT p.PheAlaGluVal79PheAlaAspVal
CP017279	13007	C	C	G	G	G	BH714_00080	DNA polymerase III subunit epsilon	missense_variant c.577_594delTCCCAGCAGACGCAGGGGinsGGCCAACAAACTCTGGGT p.SerGlnGlnThrGlnGly193GlyGlnGlnThrLeuGly
CP017279	57896	T	C	C	C	C	BH714_00280	oligopeptide ABC transporter ATP-binding protein	missense_variant c.633_642delTGCCCATTGCinsCGCTCACGGT p.ValAlaHisCys211ValAlaHisGly
CP017279	57903	T	G	G	G	G	BH714_00280	oligopeptide ABC transporter ATP-binding protein	missense_variant c.633_642delTGCCCATTGCinsCGCTCACGGT p.ValAlaHisCys211ValAlaHisGly
CP017279	61437	C	G	G	G	G	BH714_00295	diguanylate cyclase	missense_variant c.597_618delCATTAAGTATGTGCTCCCCAATinsTGTGAAATACGTCCTGCCTAAC p.IleIleLysTyrValLeuProAsn199IleValLysTyrValLeuProAsn
CP017279	62262	C	T	T	T	T	BH714_00300	gamma-glutamyltransferase	missense_variant c.546_552delCCGGGTCinsGCGTATT p.ProArgVal182ProArgIle
CP017279	64255	G	T	A	A	A	BH714_00310	acyl-CoA dehydrogenase	missense_variant c.2422_2427delGCCCGCinsCACCGT p.AlaArg808HisArg
CP017279	65001	T	G	C	C	C	BH714_00310	acyl-CoA dehydrogenase	missense_variant c.1677_1679delACGinsCAA p.ThrArg559ThrAsn
CP017279	67216	T	C	C	C	C	BH714_00315	phosphoheptose isomerase	missense_variant c.298_300delATTinsGTC p.Ile100Val
CP017279	67845	C	A	C	C	C	BH714_00320	class II glutamine amidotransferase	missense_variant c.300_304delCCGTCinsTCGCA p.GlyArgHis100GlyArgAsn
CP017279	69345	A	T	T	T	T	BH714_00330	NADH:ubiquinone reductase (Na( )-transporting) subunit A	missense_variant c.27_30delACTGinsTCTC p.GluLeu9AspLeu
CP017279	74467	A	G	G	G	G	BH714_00355	NADH:ubiquinone reductase (Na( )-transporting) subunit F	missense_variant c.528_540delGGCGTATACGGACinsTGCTTACGCCGAT p.ValAlaTyrThrAsp176ValAlaTyrAlaAsp
CP017279	76862	T	C	G	G	G	BH714_00370	cytosol nonspecific dipeptidase	missense_variant c.1149_1161delGGGTGCACGCACAinsTGGCGCGACAACG p.AlaGlyAlaArgThr383AlaGlyAlaThrThr
CP017279	81059	A	A	G	G	G	BH714_00390	phosphoporin PhoE	missense_variant c.660_675delGCGCGGTGAAGGTAAAinsCCGTGGTCAGGGTGAC p.ThrArgGlyGluGlyLys220ThrArgGlyGlnGlyAsp
CP017279	83164	T	C	C	C	C	BH714_00400	glutamate-5-semialdehyde dehydrogenase	missense_variant c.20_24delTAGCCinsCAGCT p.ValAla7AlaAla
CP017279	83267	G	C	C	C	C	BH714_00400	glutamate-5-semialdehyde dehydrogenase	missense_variant c.117_123delGCAGGAGinsTGCTGAC p.SerGlnGlu39SerAlaAsp
CP017279	83626	T	A	A	A	A	BH714_00400	glutamate-5-semialdehyde dehydrogenase	missense_variant c.482_486delTGGCGinsAGGCA p.LeuAla161GlnAla
CP017279	102775	A	G	G	G	G	BH714_00485	taurine ABC transporter substrate-binding protein	missense_variant c.186_190delAGCCGinsGGCCA p.AlaAlaVal62AlaAlaIle
CP017279	103189	C	C	G	G	G	BH714_00485	taurine ABC transporter substrate-binding protein	missense_variant c.600_601delCTinsGG p.GlySer200GlyAla
CP017279	103441	A	G	G	G	G	BH714_00485	taurine ABC transporter substrate-binding protein	missense_variant c.846_852delCAATGGAinsGACGGGG p.LeuAsnGly282LeuThrGly
CP017279	9220	A	T	C	C	C	BH714_00060	murein transglycosylase D	missense_variant c.1095_1101delCGATCTTinsAGACCTA p.AsnAspLeu365LysAspLeu
CP017279	11129	A	G	G	G	G	BH714_00065	hydroxyacylglutathione hydrolase	missense_variant c.19_21delTCCinsCCA p.Ser7Pro
CP017279	12665	C	T	T	T	T	BH714_00080	DNA polymerase III subunit epsilon	missense_variant c.237_246delCGCGGAAGTGinsTGCAGATGTT p.PheAlaGluVal79PheAlaAspVal
CP017279	13007	C	C	G	G	G	BH714_00080	DNA polymerase III subunit epsilon	missense_variant c.577_594delTCCCAGCAGACGCAGGGGinsGGCCAACAAACTCTGGGT p.SerGlnGlnThrGlnGly193GlyGlnGlnThrLeuGly
CP017279	57896	T	C	C	C	C	BH714_00280	oligopeptide ABC transporter ATP-binding protein	missense_variant c.633_642delTGCCCATTGCinsCGCTCACGGT p.ValAlaHisCys211ValAlaHisGly
CP017279	57903	T	G	G	G	G	BH714_00280	oligopeptide ABC transporter ATP-binding protein	missense_variant c.633_642delTGCCCATTGCinsCGCTCACGGT p.ValAlaHisCys211ValAlaHisGly
CP017279	61437	C	G	G	G	G	BH714_00295	diguanylate cyclase	missense_variant c.597_618delCATTAAGTATGTGCTCCCCAATinsTGTGAAATACGTCCTGCCTAAC p.IleIleLysTyrValLeuProAsn199IleValLysTyrValLeuProAsn
CP017279	62262	C	T	T	T	T	BH714_00300	gamma-glutamyltransferase	missense_variant c.546_552delCCGGGTCinsGCGTATT p.ProArgVal182ProArgIle
CP017279	64255	G	T	A	A	A	BH714_00310	acyl-CoA dehydrogenase	missense_variant c.2422_2427delGCCCGCinsCACCGT p.AlaArg808HisArg
CP017279	65001	T	G	C	C	C	BH714_00310	acyl-CoA dehydrogenase	missense_variant c.1677_1679delACGinsCAA p.ThrArg559ThrAsn
CP017279	67216	T	C	C	C	C	BH714_00315	phosphoheptose isomerase	missense_variant c.298_300delATTinsGTC p.Ile100Val
CP017279	67845	C	A	C	C	C	BH714_00320	class II glutamine amidotransferase	missense_variant c.300_304delCCGTCinsTCGCA p.GlyArgHis100GlyArgAsn
CP017279	69345	A	T	T	T	T	BH714_00330	NADH:ubiquinone reductase (Na( )-transporting) subunit A	missense_variant c.27_30delACTGinsTCTC p.GluLeu9AspLeu
CP017279	74467	A	G	G	G	G	BH714_00355	NADH:ubiquinone reductase (Na( )-transporting) subunit F	missense_variant c.528_540delGGCGTATACGGACinsTGCTTACGCCGAT p.ValAlaTyrThrAsp176ValAlaTyrAlaAsp
CP017279	76862	T	C	G	G	G	BH714_00370	cytosol nonspecific dipeptidase	missense_variant c.1149_1161delGGGTGCACGCACAinsTGGCGCGACAACG p.AlaGlyAlaArgThr383AlaGlyAlaThrThr
CP017279	81059	A	A	G	G	G	BH714_00390	phosphoporin PhoE	missense_variant c.660_675delGCGCGGTGAAGGTAAAinsCCGTGGTCAGGGTGAC p.ThrArgGlyGluGlyLys220ThrArgGlyGlnGlyAsp
CP017279	83164	T	C	C	C	C	BH714_00400	glutamate-5-semialdehyde dehydrogenase	missense_variant c.20_24delTAGCCinsCAGCT p.ValAla7AlaAla
CP017279	83267	G	C	C	C	C	BH714_00400	glutamate-5-semialdehyde dehydrogenase	missense_variant c.117_123delGCAGGAGinsTGCTGAC p.SerGlnGlu39SerAlaAsp
CP017279	83626	T	A	A	A	A	BH714_00400	glutamate-5-semialdehyde dehydrogenase	missense_variant c.482_486delTGGCGinsAGGCA p.LeuAla161GlnAla
CP017279	102775	A	G	G	G	G	BH714_00485	taurine ABC transporter substrate-binding protein	missense_variant c.186_190delAGCCGinsGGCCA p.AlaAlaVal62AlaAlaIle
CP017279	103189	C	C	G	G	G	BH714_00485	taurine ABC transporter substrate-binding protein	missense_variant c.600_601delCTinsGG p.GlySer200GlyAla
CP017279	103441	A	G	G	G	G	BH714_00485	taurine ABC transporter substrate-binding protein	missense_variant c.846_852delCAATGGAinsGACGGGG p.LeuAsnGly282LeuThrGly
CP017279	4113	C	T	C	C	C	BH714_00035	2,5-didehydrogluconate reductase B	missense_variant c.16_18delCTGinsTTT p.Leu6Phe
CP017279	4190	C	T	C	C	C	BH714_00035	2,5-didehydrogluconate reductase B	missense_variant c.93_97delCGCAAinsTACCG p.ArgAlaIle31ArgThrVal
CP017279	4217	T	A	T	T	T	BH714_00035	2,5-didehydrogluconate reductase B	missense_variant c.120_123delTAACinsAAAT p.AspAsn40GluAsn
CP017279	4267	G	A	G	G	G	BH714_00035	2,5-didehydrogluconate reductase B	missense_variant c.170_174delGCGAGinsATGAA p.SerGlu57AsnGlu
CP017279	4347	G	A	G	G	G	BH714_00035	2,5-didehydrogluconate reductase B	missense_variant c.250_252delGAAinsAAG p.Glu84Lys
CP017279	4515	A	G	A	A	A	BH714_00035	2,5-didehydrogluconate reductase B	missense_variant c.418A>G p.Ile140Val
CP017279	4550	T	C	T	T	T	BH714_00035	2,5-didehydrogluconate reductase B	missense_variant c.453_457delTCAGAinsCCAGG p.AsnGlnIle151AsnGlnVal
CP017279	4667	C	A	C	C	C	BH714_00035	2,5-didehydrogluconate reductase B	missense_variant c.570C>A p.Asp190Glu
CP017279	4675	A	T	A	A	A	BH714_00035	2,5-didehydrogluconate reductase B	missense_variant c.578_589delATCGTATCGCAGinsTCCGCATTGCGC p.AsnArgIleAlaGlu193IleArgIleAlaGln
CP017279	4694	T	C	T	T	T	BH714_00035	2,5-didehydrogluconate reductase B	missense_variant c.597_603delTAGCGCAinsCAATGCC p.HisSerAla199HisAsnAla
CP017279	4766	C	T	C	C	C	BH714_00035	2,5-didehydrogluconate reductase B	missense_variant c.669_671delCCGinsTAA p.ThrArg223ThrLys
CP017279	4799	G	A	G	G	G	BH714_00035	2,5-didehydrogluconate reductase B	missense_variant c.702_704delGAGinsACT p.AlaArg234AlaLeu
CP017279	4850	A	T	A	A	A	BH714_00035	2,5-didehydrogluconate reductase B	missense_variant c.753_754delATinsTA p.GluCys251AspSer
CP017279	4945	C	T	C	C	C	BH714_00040	LysR family transcriptional regulator	missense_variant c.893_894delGGinsAA p.Gly298Glu
CP017279	4960	T	C	T	T	T	BH714_00040	LysR family transcriptional regulator	missense_variant c.877_879delATAinsGCG p.Ile293Ala
CP017279	5058	G	A	G	G	G	BH714_00040	LysR family transcriptional regulator	missense_variant c.781C>T p.Arg261Cys
CP017279	5809	A	T	A	A	A	BH714_00040	LysR family transcriptional regulator	missense_variant c.25_30delACAATTinsGCGATA p.ThrIle9AlaIle
CP017279	8188	A	G	A	A	A	BH714_00055	SAM-dependent methyltransferase	missense_variant c.59A>G p.Asn20Ser
CP017279	8807	T	G	T	T	T	BH714_00055	SAM-dependent methyltransferase	missense_variant c.678T>G p.Asp226Glu
CP017279	8822	A	C	A	A	A	BH714_00055	SAM-dependent methyltransferase	missense_variant c.693A>C p.Glu231Asp
CP017279	8849	T	G	T	T	T	BH714_00055	SAM-dependent methyltransferase	missense_variant c.720T>G p.Asp240Glu
CP017279	8887	C	T	C	C	C	BH714_00055	SAM-dependent methyltransferase	missense_variant c.758_759delCGinsTC p.Ala253Val
CP017279	8897	A	G	A	A	A	BH714_00055	SAM-dependent methyltransferase	missense_variant c.768_771delAGCGinsGGGA p.AlaAla256AlaGly
CP017279	9012	T	G	T	T	T	BH714_00060	murein transglycosylase D	missense_variant c.1309A>C p.Lys437Gln
CP017279	9051	T	G	T	T	T	BH714_00060	murein transglycosylase D	missense_variant c.1266_1270delTATCAinsCATCC p.AsnIleLys422AsnIleGln
CP017279	9130	G	T	G	G	G	BH714_00060	murein transglycosylase D	missense_variant c.1191C>A p.Ser397Arg
CP017279	9145	T	C	T	T	T	BH714_00060	murein transglycosylase D	missense_variant c.1169_1176delACAGTGCAinsGCAGCGCG p.AsnSerAla390SerSerAla
CP017279	9173	G	T	G	G	G	BH714_00060	murein transglycosylase D	missense_variant c.1148C>A p.Thr383Asn
CP017279	9220	A	T	C	C	C	BH714_00060	murein transglycosylase D	missense_variant c.1095_1101delCGATCTTinsAGACCTA p.AsnAspLeu365LysAspLeu
CP017279	9232	C	G	C	C	C	BH714_00060	murein transglycosylase D	missense_variant c.1088_1089delCGinsGC p.Thr363Ser
CP017279	9299	T	C	T	T	T	BH714_00060	murein transglycosylase D	missense_variant c.1017_1022delCGTGAAinsAGTAAG p.SerValAsn339SerValSer
CP017279	9310	T	G	T	T	T	BH714_00060	murein transglycosylase D	missense_variant c.993_1011delAACACTGATCGCGGATGCAinsTACGCTGGTTGCAGATACC p.SerThrLeuIleAlaAspAla331SerThrLeuValAlaAspThr
CP017279	9514	A	G	A	A	A	BH714_00060	murein transglycosylase D	missense_variant c.806_807delATinsGC p.Asn269Ser
CP017279	9783	C	G	C	C	C	BH714_00060	murein transglycosylase D	missense_variant c.538G>C p.Glu180Gln
CP017279	9835	A	G	A	A	A	BH714_00060	murein transglycosylase D	missense_variant c.482_486delACTATinsGCTAC p.AsnTyr161SerTyr
CP017279	10091	T	G	T	T	T	BH714_00060	murein transglycosylase D	missense_variant c.230A>C p.Asn77Thr
CP017279	10134	T	C	T	T	T	BH714_00060	murein transglycosylase D	missense_variant c.187A>G p.Thr63Ala
CP017279	10146	C	G	C	C	C	BH714_00060	murein transglycosylase D	missense_variant c.175G>C p.Glu59Gln
CP017279	10186	T	C	T	T	T	BH714_00060	murein transglycosylase D	missense_variant c.133_135delTCAinsCAG p.Ser45Gln
CP017279	10428	T	A	T	T	T	BH714_00065	hydroxyacylglutathione hydrolase	missense_variant c.715_720delCAACGAinsGATTGT p.GlnArg239AspCys
CP017279	10444	G	T	G	G	G	BH714_00065	hydroxyacylglutathione hydrolase	missense_variant c.703_704delTCinsCA p.Ser235Gln
CP017279	10460	T	G	T	T	T	BH714_00065	hydroxyacylglutathione hydrolase	missense_variant c.688A>C p.Lys230Gln
CP017279	10469	C	T	C	C	C	BH714_00065	hydroxyacylglutathione hydrolase	missense_variant c.676_679delGATGinsAATA p.AspGlu226AsnLys
CP017279	10505	A	C	A	A	A	BH714_00065	hydroxyacylglutathione hydrolase	missense_variant c.634_643delAAAACTAATTinsGAAATAAATG p.LysThrAsnLeu212GluIleAsnVal
CP017279	10578	G	C	G	G	G	BH714_00065	hydroxyacylglutathione hydrolase	missense_variant c.567_570delTCACinsCCAG p.TyrHis189TyrGln
CP017279	10605	C	G	C	C	C	BH714_00065	hydroxyacylglutathione hydrolase	missense_variant c.537_543delGCCAGAGinsACCCGAC p.LeuProGlu179LeuProAsp
CP017279	10805	G	T	G	G	G	BH714_00065	hydroxyacylglutathione hydrolase	missense_variant c.343C>A p.Leu115Ile
CP017279	10812	C	T	C	C	C	BH714_00065	hydroxyacylglutathione hydrolase	missense_variant c.335_336delTGinsCA p.Leu112Ser
CP017279	11079	C	A	C	C	C	BH714_00065	hydroxyacylglutathione hydrolase	missense_variant c.63_69delGCGTCGGinsTCGCCGT p.GluArgArg21AspArgArg
CP017279	11127	G	T	G	G	G	BH714_00065	hydroxyacylglutathione hydrolase	missense_variant c.19_21delTCCinsCCA p.Ser7Pro
CP017279	12117	T	A	T	T	T	BH714_00075	ribonuclease HI	missense_variant c.247_248delCAinsTT p.His83Phe
CP017279	12245	A	G	A	A	A	BH714_00075	ribonuclease HI	missense_variant c.118_120delTTTinsCGC p.Phe40Arg
CP017279	12277	C	G	C	C	C	BH714_00075	ribonuclease HI	missense_variant c.88G>C p.Glu30Gln
CP017279	12665	C	T	T	T	T	BH714_00080	DNA polymerase III subunit epsilon	missense_variant c.237_246delCGCGGAAGTGinsTGCAGATGTT p.PheAlaGluVal79PheAlaAspVal
CP017279	12700	A	G	A	A	A	BH714_00080	DNA polymerase III subunit epsilon	missense_variant c.272A>G p.Lys91Arg
CP017279	12713	T	G	T	T	T	BH714_00080	DNA polymerase III subunit epsilon	missense_variant c.285_286delTAinsGG p.LeuIle95LeuVal
CP017279	12771	C	A	C	C	C	BH714_00080	DNA polymerase III subunit epsilon	missense_variant c.343C>A p.His115Asn
CP017279	12953	C	T	C	C	C	BH714_00080	DNA polymerase III subunit epsilon	missense_variant c.525_531delCCTGGCGinsTCTGACC p.TyrLeuAla175TyrLeuThr
CP017279	12980	C	G	C	C	C	BH714_00080	DNA polymerase III subunit epsilon	missense_variant c.552_558delCATGAAGinsGATGGCA p.SerMetLys184SerMetAla
CP017279	13005	T	G	T	T	T	BH714_00080	DNA polymerase III subunit epsilon	missense_variant c.577_594delTCCCAGCAGACGCAGGGGinsGGCCAACAAACTCTGGGT p.SerGlnGlnThrGlnGly193GlyGlnGlnThrLeuGly
CP017279	55629	C	T	C	C	C	BH714_00270	GntR family transcriptional regulator	missense_variant c.92_97delCTCCGCinsTTCCAT p.ThrProLeu31IleProLeu
CP017279	55763	T	G	T	T	T	BH714_00270	GntR family transcriptional regulator	missense_variant c.226_231delTCTGCAinsGCAGCC p.SerAla76AlaAla
CP017279	55928	G	A	G	G	G	BH714_00270	GntR family transcriptional regulator	missense_variant c.391G>A p.Asp131Asn
CP017279	56111	C	A	C	C	C	BH714_00270	GntR family transcriptional regulator	missense_variant c.574C>A p.His192Asn
CP017279	56125	C	T	C	C	C	BH714_00270	GntR family transcriptional regulator	missense_variant c.588_594delCCATCAAinsTCACCAC p.HisHisGln196HisHisHis
CP017279	56209	G	A	G	G	G	BH714_00270	GntR family transcriptional regulator	missense_variant c.672_673delGTinsAA p.GlnSer224GlnThr
CP017279	56355	A	G	A	A	A	BH714_00275	dipeptide ABC transporter ATP-binding protein DppD	missense_variant c.102_120delACTGACGGTCAACGCGGGAinsGCTAACCGTAAAAGCAGGT p.SerLeuThrValAsnAlaGly34SerLeuThrValLysAlaGly
CP017279	57258	A	G	A	A	A	BH714_00275	dipeptide ABC transporter ATP-binding protein DppD	missense_variant c.1005_1008delAATTinsGACA p.GluIle335GluThr
CP017279	57896	T	C	C	C	C	BH714_00280	oligopeptide ABC transporter ATP-binding protein	missense_variant c.633_642delTGCCCATTGCinsCGCTCACGGT p.ValAlaHisCys211ValAlaHisGly
CP017279	58147	C	T	C	C	C	BH714_00280	oligopeptide ABC transporter ATP-binding protein	missense_variant c.884_888delCCACGinsTCACC p.AlaThr295ValThr
CP017279	58190	G	T	G	G	G	BH714_00280	oligopeptide ABC transporter ATP-binding protein	missense_variant c.927_943delGGACGGGGGACGCCAGAinsTGAAGGCGGGCGTCAGG p.LeuAspGlyGlyArgGlnIle309LeuGluGlyGlyArgGlnVal
CP017279	58229	G	T	G	G	G	BH714_00280	oligopeptide ABC transporter ATP-binding protein	missense_variant c.966G>T p.Glu322Asp
CP017279	58313	C	A	C	C	C	BH714_00280	oligopeptide ABC transporter ATP-binding protein	missense_variant c.1050_1051delCAinsAT p.AlaThr350AlaSer
CP017279	58576	A	G	A	A	A	BH714_00285	ABC transporter substrate-binding protein	missense_variant c.186_189delATCGinsGGAC p.LysSer62LysAsp
CP017279	58616	G	A	G	G	G	BH714_00285	ABC transporter substrate-binding protein	missense_variant c.226G>A p.Asp76Asn
CP017279	58687	C	G	C	C	C	BH714_00285	ABC transporter substrate-binding protein	missense_variant c.297C>G p.Asp99Glu
CP017279	59595	A	T	A	A	A	BH714_00285	ABC transporter substrate-binding protein	missense_variant c.1205_1209delACGGCinsTTGGT p.TyrGly402PheGly
CP017279	59682	G	A	G	G	G	BH714_00285	ABC transporter substrate-binding protein	missense_variant c.1292_1302delGCAACGACAAAinsACACCGATCAG p.SerAsnAspLys431AsnThrAspGln
CP017279	59697	T	C	T	T	T	BH714_00285	ABC transporter substrate-binding protein	missense_variant c.1307_1311delTCCGTinsCACGC p.ValArg436AlaArg
CP017279	60080	A	C	A	A	A	BH714_00290	peptide ABC transporter	missense_variant c.199A>C p.Asn67His
CP017279	60224	A	G	A	A	A	BH714_00290	peptide ABC transporter	missense_variant c.343_345delAGCinsGGG p.Ser115Gly
CP017279	60404	A	C	A	A	A	BH714_00290	peptide ABC transporter	missense_variant c.523A>C p.Ile175Leu
CP017279	60499	G	C	G	G	G	BH714_00290	peptide ABC transporter	missense_variant c.618_630delGGTAATGAAGGCCinsCGTGCTAAAAGCG p.AlaValMetLysAla206AlaValLeuLysAla
CP017279	61084	A	G	A	A	A	BH714_00295	diguanylate cyclase	missense_variant c.259A>G p.Ile87Val
CP017279	61422	C	T	C	C	C	BH714_00295	diguanylate cyclase	missense_variant c.597_618delCATTAAGTATGTGCTCCCCAATinsTGTGAAATACGTCCTGCCTAAC p.IleIleLysTyrValLeuProAsn199IleValLysTyrValLeuProAsn
CP017279	61609	G	A	G	G	G	BH714_00295	diguanylate cyclase	missense_variant c.784_786delGTAinsATT p.Val262Ile
CP017279	61815	A	G	A	A	A	BH714_00300	gamma-glutamyltransferase	missense_variant c.105_115delAATGAAAATGCinsGATGCGGATGT p.GlyMetLysMetLeu35GlyMetArgMetLeu
CP017279	61820	A	G	A	A	A	BH714_00300	gamma-glutamyltransferase	missense_variant c.105_115delAATGAAAATGCinsGATGCGGATGT p.GlyMetLysMetLeu35GlyMetArgMetLeu
CP017279	61821	A	G	A	A	A	BH714_00300	gamma-glutamyltransferase	missense_variant c.105_115delAATGAAAATGCinsGATGCGGATGT p.GlyMetLysMetLeu35GlyMetArgMetLeu
CP017279	61825	C	T	C	C	C	BH714_00300	gamma-glutamyltransferase	missense_variant c.105_115delAATGAAAATGCinsGATGCGGATGT p.GlyMetLysMetLeu35GlyMetArgMetLeu
CP017279	61854	G	C	G	G	G	BH714_00300	gamma-glutamyltransferase	missense_variant c.144_148delGGCGGinsCGCGA p.AlaAlaVal48AlaAlaIle
CP017279	62040	C	G	C	C	C	BH714_00300	gamma-glutamyltransferase	missense_variant c.330_336delCGCTGTCinsGGCCGTG p.AspAlaVal110GluAlaVal
CP017279	62256	C	G	C	C	C	BH714_00300	gamma-glutamyltransferase	missense_variant c.546_552delCCGGGTCinsGCGTATT p.ProArgVal182ProArgIle
CP017279	62292	T	A	T	T	T	BH714_00300	gamma-glutamyltransferase	missense_variant c.582_585delTCATinsAGAC p.AlaHis194AlaAsp
CP017279	62315	G	A	G	G	G	BH714_00300	gamma-glutamyltransferase	missense_variant c.605G>A p.Arg202Lys
CP017279	62927	G	A	G	G	G	BH714_00300	gamma-glutamyltransferase	missense_variant c.1217_1221delGTAAGinsACAAA p.SerLys406AsnLys
CP017279	63247	A	C	A	A	A	BH714_00300	gamma-glutamyltransferase	missense_variant c.1537A>C p.Met513Leu
CP017279	63422	T	C	T	T	T	BH714_00305	amidohydrolase	missense_variant c.658A>G p.Thr220Ala
CP017279	63429	C	A	C	C	C	BH714_00305	amidohydrolase	missense_variant c.648_651delGTTGinsAATT p.GluLeu216GluIle
CP017279	63489	C	T	C	C	C	BH714_00305	amidohydrolase	missense_variant c.582_591delGGTGAACCCGinsCATTAATCCA p.ValValAsnPro194ValIleAsnPro
CP017279	63751	G	T	G	G	G	BH714_00305	amidohydrolase	missense_variant c.325_329delGATGCinsAACGA p.AspAla109AsnGlu
CP017279	63822	T	G	T	T	T	BH714_00305	amidohydrolase	missense_variant c.255_258delGAAAinsCAAC p.GlyLys85GlyAsn
CP017279	63942	C	G	C	C	C	BH714_00305	amidohydrolase	missense_variant c.138G>C p.Glu46Asp
CP017279	63947	G	C	G	G	G	BH714_00305	amidohydrolase	missense_variant c.132_133delGCinsAG p.GlnGln44GlnGlu
CP017279	63965	G	T	G	G	G	BH714_00305	amidohydrolase	missense_variant c.114_115delGCinsAA p.AlaGln38AlaLys
CP017279	64251	G	A	G	G	G	BH714_00310	acyl-CoA dehydrogenase	missense_variant c.2422_2427delGCCCGCinsCACCGT p.AlaArg808HisArg
CP017279	64293	A	T	A	A	A	BH714_00310	acyl-CoA dehydrogenase	missense_variant c.2385T>A p.Asp795Glu
CP017279	64299	G	T	G	G	G	BH714_00310	acyl-CoA dehydrogenase	missense_variant c.2379C>A p.Asp793Glu
CP017279	64525	G	T	G	G	G	BH714_00310	acyl-CoA dehydrogenase	missense_variant c.2148_2153delCACACCinsGACCGA p.ProThrPro716ProThrGlu
CP017279	64652	T	C	T	T	T	BH714_00310	acyl-CoA dehydrogenase	missense_variant c.2026A>G p.Ile676Val
CP017279	64730	A	G	A	A	A	BH714_00310	acyl-CoA dehydrogenase	missense_variant c.1944_1948delGATGTinsTATGC p.AlaMetTyr648AlaMetHis
CP017279	64824	G	C	G	G	G	BH714_00310	acyl-CoA dehydrogenase	missense_variant c.1848_1854delCCAAATCinsTCAGGTG p.SerGlnIle616SerGlnVal
CP017279	64941	A	C	A	A	A	BH714_00310	acyl-CoA dehydrogenase	missense_variant c.1731_1737delGCATCTTinsACAGCTG p.GlnHisLeu577GlnGlnLeu
CP017279	64983	G	C	G	G	G	BH714_00310	acyl-CoA dehydrogenase	missense_variant c.1693_1695delGCCinsTCG p.Ala565Ser
CP017279	64992	A	G	A	A	A	BH714_00310	acyl-CoA dehydrogenase	missense_variant c.1685_1686delTTinsGC p.Leu562Arg
CP017279	64993	A	C	A	A	A	BH714_00310	acyl-CoA dehydrogenase	missense_variant c.1685_1686delTTinsGC p.Leu562Arg
CP017279	64999	C	T	C	C	C	BH714_00310	acyl-CoA dehydrogenase	missense_variant c.1677_1679delACGinsCAA p.ThrArg559ThrAsn
CP017279	65018	A	G	A	A	A	BH714_00310	acyl-CoA dehydrogenase	missense_variant c.1660T>C p.Phe554Leu
CP017279	65027	C	T	C	C	C	BH714_00310	acyl-CoA dehydrogenase	missense_variant c.1641_1651delCAGTAATAAAGinsTAGCAACAAAA p.GlySerAsnLysVal547GlySerAsnLysMet
CP017279	65651	T	G	T	T	T	BH714_00310	acyl-CoA dehydrogenase	missense_variant c.1026_1027delCAinsTC p.GlyLys342GlyGln
CP017279	65880	T	C	T	T	T	BH714_00310	acyl-CoA dehydrogenase	missense_variant c.795_798delCCAAinsTGAG p.GlyGln265GlyGlu
CP017279	65979	C	A	C	C	C	BH714_00310	acyl-CoA dehydrogenase	missense_variant c.698_699delAGinsTT p.Gln233Leu
CP017279	67042	G	A	G	G	G	BH714_00315	phosphoheptose isomerase	missense_variant c.126_135delGGCCGGCGGTinsAGACGGTGGC p.LysAlaGlyGly42LysAspGlyGly
CP017279	67214	A	G	A	A	A	BH714_00315	phosphoheptose isomerase	missense_variant c.298_300delATTinsGTC p.Ile100Val
CP017279	67288	G	C	G	G	G	BH714_00315	phosphoheptose isomerase	missense_variant c.372_374delGGCinsCGG p.SerAla124SerGly
CP017279	67374	A	C	A	A	A	BH714_00315	phosphoheptose isomerase	missense_variant c.458_459delACinsCG p.Asp153Ala
CP017279	67726	G	A	G	G	G	BH714_00320	class II glutamine amidotransferase	missense_variant c.185G>A p.Arg62Lys
CP017279	67754	C	T	C	C	C	BH714_00320	class II glutamine amidotransferase	missense_variant c.213_214delCCinsTT p.SerArg71SerCys
CP017279	67841	C	T	C	C	C	BH714_00320	class II glutamine amidotransferase	missense_variant c.300_304delCCGTCinsTCGCA p.GlyArgHis100GlyArgAsn
CP017279	67865	T	C	T	T	T	BH714_00320	class II glutamine amidotransferase	missense_variant c.324_336delTGGCCAGCTCTCCinsCGGGCAACTTACG p.AsnGlyGlnLeuSer108AsnGlyGlnLeuThr
CP017279	67968	C	G	C	C	C	BH714_00320	class II glutamine amidotransferase	missense_variant c.427C>G p.Gln143Glu
CP017279	68018	T	C	T	T	T	BH714_00320	class II glutamine amidotransferase	missense_variant c.477_481delTGCGTinsCGCGA p.IleAlaSer159IleAlaThr
CP017279	68022	T	A	T	T	T	BH714_00320	class II glutamine amidotransferase	missense_variant c.477_481delTGCGTinsCGCGA p.IleAlaSer159IleAlaThr
CP017279	68113	T	A	T	T	T	BH714_00320	class II glutamine amidotransferase	missense_variant c.572T>A p.Phe191Tyr
CP017279	68144	C	T	C	C	C	BH714_00320	class II glutamine amidotransferase	missense_variant c.603_612delCGCCAAGCTGinsTGCGACGCTA p.ValAlaLysLeu201ValAlaThrLeu
CP017279	68262	A	C	A	A	A	BH714_00320	class II glutamine amidotransferase	missense_variant c.721A>C p.Met241Leu
CP017279	68288	T	C	T	T	T	BH714_00325	transpeptidase	missense_variant c.733A>G p.Thr245Ala
CP017279	68520	C	T	C	C	C	BH714_00325	transpeptidase	missense_variant c.499_501delCCGinsTCA p.Pro167Ser
CP017279	68930	C	T	C	C	C	BH714_00325	transpeptidase	missense_variant c.91G>A p.Val31Ile
CP017279	69326	A	G	A	A	A	BH714_00330	NADH:ubiquinone reductase (Na( )-transporting) subunit A	missense_variant c.8A>G p.Lys3Arg
CP017279	69345	A	T	T	T	T	BH714_00330	NADH:ubiquinone reductase (Na( )-transporting) subunit A	missense_variant c.27_30delACTGinsTCTC p.GluLeu9AspLeu
CP017279	69366	C	A	C	C	C	BH714_00330	NADH:ubiquinone reductase (Na( )-transporting) subunit A	missense_variant c.48_53delCGAGCCinsAGAACA p.ProGluPro16ProGluGln
CP017279	69419	A	C	A	A	A	BH714_00330	NADH:ubiquinone reductase (Na( )-transporting) subunit A	missense_variant c.101_111delATGACTACCTGinsCAGATTACGTC p.AspAspTyrLeu34AlaAspTyrVal
CP017279	69462	C	G	C	C	C	BH714_00330	NADH:ubiquinone reductase (Na( )-transporting) subunit A	missense_variant c.144_150delCGATCGCinsGGAACAG p.GlyAspArg48GlyGluGln
CP017279	70392	T	C	T	T	T	BH714_00330	NADH:ubiquinone reductase (Na( )-transporting) subunit A	missense_variant c.1074_1080delTCGCAAAinsCCACAAG p.ArgArgLys358ArgHisLys
CP017279	70526	C	G	C	C	C	BH714_00330	NADH:ubiquinone reductase (Na( )-transporting) subunit A	missense_variant c.1208_1209delCCinsGT p.Thr403Ser
CP017279	70695	A	G	A	A	A	BH714_00335	NADH:ubiquinone reductase (Na( )-transporting) subunit B	missense_variant c.30A>G p.Ile10Met
CP017279	70742	A	T	A	A	A	BH714_00335	NADH:ubiquinone reductase (Na( )-transporting) subunit B	missense_variant c.77A>T p.Tyr26Phe
CP017279	70759	A	G	A	A	A	BH714_00335	NADH:ubiquinone reductase (Na( )-transporting) subunit B	missense_variant c.94A>G p.Ile32Val
CP017279	70982	C	T	C	C	C	BH714_00335	NADH:ubiquinone reductase (Na( )-transporting) subunit B	missense_variant c.317_319delCGTinsTGC p.ThrLeu106MetLeu
CP017279	71055	A	G	A	A	A	BH714_00335	NADH:ubiquinone reductase (Na( )-transporting) subunit B	missense_variant c.390_397delAATCTACAinsGATTTACC p.ProIleTyrIle130ProIleTyrLeu
CP017279	71737	A	T	A	A	A	BH714_00335	NADH:ubiquinone reductase (Na( )-transporting) subunit B	missense_variant c.1072A>T p.Ser358Cys
CP017279	71747	T	C	T	T	T	BH714_00335	NADH:ubiquinone reductase (Na( )-transporting) subunit B	missense_variant c.1082_1094delTGCTCATTGGTGCinsCGCTTATCGGCGT p.ValLeuIleGlyAla361AlaLeuIleGlyVal
CP017279	71862	C	G	C	C	C	BH714_00340	Na( )-translocating NADH-quinone reductase subunit C	missense_variant c.14_17delCGTGinsGGTA p.SerCys5TrpTyr
CP017279	71889	A	G	A	A	A	BH714_00340	Na( )-translocating NADH-quinone reductase subunit C	missense_variant c.41A>G p.Lys14Arg
CP017279	71902	A	T	A	A	A	BH714_00340	Na( )-translocating NADH-quinone reductase subunit C	missense_variant c.54_60delAAGCAAGinsTATCAAA p.GluSerLys18AspIleLys
CP017279	71922	T	C	T	T	T	BH714_00340	Na( )-translocating NADH-quinone reductase subunit C	missense_variant c.74T>C p.Ile25Thr
CP017279	72006	G	T	G	G	G	BH714_00340	Na( )-translocating NADH-quinone reductase subunit C	missense_variant c.158_162delGGCAAinsTTCAG p.ArgGln53LeuGln
CP017279	72367	G	T	G	G	G	BH714_00340	Na( )-translocating NADH-quinone reductase subunit C	missense_variant c.519_528delGGCACTCGATinsTGCGTTAGAG p.ValAlaLeuAsp173ValAlaLeuGlu
CP017279	72370	A	G	A	A	A	BH714_00340	Na( )-translocating NADH-quinone reductase subunit C	missense_variant c.519_528delGGCACTCGATinsTGCGTTAGAG p.ValAlaLeuAsp173ValAlaLeuGlu
CP017279	72371	C	T	C	C	C	BH714_00340	Na( )-translocating NADH-quinone reductase subunit C	missense_variant c.519_528delGGCACTCGATinsTGCGTTAGAG p.ValAlaLeuAsp173ValAlaLeuGlu
CP017279	72373	C	A	C	C	C	BH714_00340	Na( )-translocating NADH-quinone reductase subunit C	missense_variant c.519_528delGGCACTCGATinsTGCGTTAGAG p.ValAlaLeuAsp173ValAlaLeuGlu
CP017279	72376	T	G	T	T	T	BH714_00340	Na( )-translocating NADH-quinone reductase subunit C	missense_variant c.519_528delGGCACTCGATinsTGCGTTAGAG p.ValAlaLeuAsp173ValAlaLeuGlu
CP017279	72445	G	A	G	G	G	BH714_00340	Na( )-translocating NADH-quinone reductase subunit C	missense_variant c.597_598delGGinsAA p.GluVal199GluIle
CP017279	72476	G	A	G	G	G	BH714_00340	Na( )-translocating NADH-quinone reductase subunit C	missense_variant c.628G>A p.Val210Ile
CP017279	72500	A	G	A	A	A	BH714_00340	Na( )-translocating NADH-quinone reductase subunit C	missense_variant c.652A>G p.Asn218Asp
CP017279	72555	A	T	A	A	A	BH714_00340	Na( )-translocating NADH-quinone reductase subunit C	missense_variant c.707_714delATGCCGTAinsTCGCTGTG p.TyrAlaVal236PheAlaVal
CP017279	72592	A	C	A	A	A	BH714_00340	Na( )-translocating NADH-quinone reductase subunit C	missense_variant c.744_750delAAAAGGGinsCAACGGC p.SerLysGly248SerAsnGly
CP017279	72690	A	G	A	A	A	BH714_00345	NADH:ubiquinone reductase (Na( )-transporting) subunit D	missense_variant c.10A>G p.Thr4Ala
CP017279	73175	C	T	C	C	C	BH714_00345	NADH:ubiquinone reductase (Na( )-transporting) subunit D	missense_variant c.495_496delCGinsTA p.GlyVal165GlyIle
CP017279	73535	A	T	A	A	A	BH714_00350	NADH:ubiquinone reductase (Na( )-transporting) subunit E	missense_variant c.210_216delAGACGGTinsTGAGGGG p.ValAspGly70ValGluGly
CP017279	73622	C	T	C	C	C	BH714_00350	NADH:ubiquinone reductase (Na( )-transporting) subunit E	missense_variant c.297_303delCAGGTATinsTAAATAC p.AspArgTyr99AspLysTyr
CP017279	73743	G	A	G	G	G	BH714_00350	NADH:ubiquinone reductase (Na( )-transporting) subunit E	missense_variant c.418_435delGTTGTGTATGGTTTCGGCinsATCGTTTACGGCTTTGGT p.ValValTyrGlyPheGly140IleValTyrGlyPheGly
CP017279	74008	G	T	G	G	G	BH714_00355	NADH:ubiquinone reductase (Na( )-transporting) subunit F	missense_variant c.76_78delGCGinsTCT p.Ala26Ser
CP017279	74023	T	G	T	T	T	BH714_00355	NADH:ubiquinone reductase (Na( )-transporting) subunit F	missense_variant c.91T>G p.Ser31Ala
CP017279	74034	G	C	G	G	G	BH714_00355	NADH:ubiquinone reductase (Na( )-transporting) subunit F	missense_variant c.102_105delGGTGinsCATT p.ValVal34ValIle
CP017279	74046	C	T	C	C	C	BH714_00355	NADH:ubiquinone reductase (Na( )-transporting) subunit F	missense_variant c.114_119delCAACGGinsTAATGA p.IleAsnGly38IleAsnAsp
CP017279	74049	C	T	C	C	C	BH714_00355	NADH:ubiquinone reductase (Na( )-transporting) subunit F	missense_variant c.114_119delCAACGGinsTAATGA p.IleAsnGly38IleAsnAsp
CP017279	74281	G	A	G	G	G	BH714_00355	NADH:ubiquinone reductase (Na( )-transporting) subunit F	missense_variant c.349G>A p.Asp117Asn
CP017279	74397	A	T	A	A	A	BH714_00355	NADH:ubiquinone reductase (Na( )-transporting) subunit F	missense_variant c.465A>T p.Glu155Asp
CP017279	74450	A	C	A	A	A	BH714_00355	NADH:ubiquinone reductase (Na( )-transporting) subunit F	missense_variant c.518A>C p.Glu173Ala
CP017279	74460	G	T	G	G	G	BH714_00355	NADH:ubiquinone reductase (Na( )-transporting) subunit F	missense_variant c.528_540delGGCGTATACGGACinsTGCTTACGCCGAT p.ValAlaTyrThrAsp176ValAlaTyrAlaAsp
CP017279	74463	G	T	G	G	G	BH714_00355	NADH:ubiquinone reductase (Na( )-transporting) subunit F	missense_variant c.528_540delGGCGTATACGGACinsTGCTTACGCCGAT p.ValAlaTyrThrAsp176ValAlaTyrAlaAsp
CP017279	74466	T	C	T	T	T	BH714_00355	NADH:ubiquinone reductase (Na( )-transporting) subunit F	missense_variant c.528_540delGGCGTATACGGACinsTGCTTACGCCGAT p.ValAlaTyrThrAsp176ValAlaTyrAlaAsp
CP017279	74467	A	G	G	G	G	BH714_00355	NADH:ubiquinone reductase (Na( )-transporting) subunit F	missense_variant c.528_540delGGCGTATACGGACinsTGCTTACGCCGAT p.ValAlaTyrThrAsp176ValAlaTyrAlaAsp
CP017279	74469	G	C	G	G	G	BH714_00355	NADH:ubiquinone reductase (Na( )-transporting) subunit F	missense_variant c.528_540delGGCGTATACGGACinsTGCTTACGCCGAT p.ValAlaTyrThrAsp176ValAlaTyrAlaAsp
CP017279	74538	C	G	C	C	C	BH714_00355	NADH:ubiquinone reductase (Na( )-transporting) subunit F	missense_variant c.606_615delCGTTAAAGAAinsGGTCAACGAG p.AspValLysGlu202GluValAsnGlu
CP017279	74586	C	A	C	C	C	BH714_00355	NADH:ubiquinone reductase (Na( )-transporting) subunit F	missense_variant c.654C>A p.Asp218Glu
CP017279	74631	G	A	G	G	G	BH714_00355	NADH:ubiquinone reductase (Na( )-transporting) subunit F	missense_variant c.699_704delGCCGAAinsACCGGC p.ProProAsn233ProProAla
CP017279	74689	C	G	C	C	C	BH714_00355	NADH:ubiquinone reductase (Na( )-transporting) subunit F	missense_variant c.757C>G p.Pro253Ala
CP017279	74742	G	A	G	G	G	BH714_00355	NADH:ubiquinone reductase (Na( )-transporting) subunit F	missense_variant c.810_816delGACCGAGinsAACGGAT p.GluThrGlu270GluThrAsp
CP017279	74829	G	C	G	G	G	BH714_00355	NADH:ubiquinone reductase (Na( )-transporting) subunit F	missense_variant c.897_901delGAGCAinsCAGTC p.GlySerLys299GlySerGln
CP017279	74844	C	G	C	C	C	BH714_00355	NADH:ubiquinone reductase (Na( )-transporting) subunit F	missense_variant c.912C>G p.Ile304Met
CP017279	75012	A	G	A	A	A	BH714_00355	NADH:ubiquinone reductase (Na( )-transporting) subunit F	missense_variant c.1080_1081delAAinsGC p.GluAsn360GluHis
CP017279	75030	T	C	T	T	T	BH714_00355	NADH:ubiquinone reductase (Na( )-transporting) subunit F	missense_variant c.1098_1099delTCinsCG p.HisPro366HisAla
CP017279	75072	A	C	A	A	A	BH714_00355	NADH:ubiquinone reductase (Na( )-transporting) subunit F	missense_variant c.1140_1141delAGinsCA p.ProVal380ProMet
CP017279	75073	G	A	G	G	G	BH714_00355	NADH:ubiquinone reductase (Na( )-transporting) subunit F	missense_variant c.1140_1141delAGinsCA p.ProVal380ProMet
CP017279	75133	C	A	C	C	C	BH714_00355	NADH:ubiquinone reductase (Na( )-transporting) subunit F	missense_variant c.1201C>A p.Leu401Met
CP017279	75797	C	G	C	C	C	BH714_00365	DNA polymerase IV	missense_variant c.337_339delCTGinsGTC p.Leu113Val
CP017279	75843	G	A	G	G	G	BH714_00365	DNA polymerase IV	missense_variant c.383G>A p.Arg128Gln
CP017279	76150	T	C	T	T	T	BH714_00365	DNA polymerase IV	missense_variant c.690_693delTGAGinsCGAT p.AspGlu230AspAsp
CP017279	76405	C	G	C	C	C	BH714_00365	DNA polymerase IV	missense_variant c.945_953delCACCGCGAGinsGACGGCAAA p.AlaThrAlaArg315AlaThrAlaLys
CP017279	76703	G	A	G	G	G	BH714_00370	cytosol nonspecific dipeptidase	missense_variant c.1318_1320delAACinsGAT p.Asn440Asp
CP017279	77465	G	C	G	G	G	BH714_00370	cytosol nonspecific dipeptidase	missense_variant c.553_558delACGACCinsTCCACG p.ThrThr185SerThr
CP017279	77849	C	T	C	C	C	BH714_00370	cytosol nonspecific dipeptidase	missense_variant c.169_174delCCGGCGinsGCTGCA p.ProAla57AlaAla
CP017279	77854	G	C	G	G	G	BH714_00370	cytosol nonspecific dipeptidase	missense_variant c.169_174delCCGGCGinsGCTGCA p.ProAla57AlaAla
CP017279	77891	A	G	A	A	A	BH714_00370	cytosol nonspecific dipeptidase	missense_variant c.129_132delTGCTinsCACC p.HisAla43HisThr
CP017279	77921	C	A	C	C	C	BH714_00370	cytosol nonspecific dipeptidase	missense_variant c.102G>T p.Met34Ile
CP017279	78867	G	A	G	G	G	BH714_00380	fermentation/respiration switch protein	missense_variant c.12_30delGAATCTCACCGAGACTCTCinsAAACCTTAGCGAAACGCTA p.AlaAsnLeuThrGluThrLeu4AlaAsnLeuSerGluThrLeu
CP017279	78939	T	C	T	T	T	BH714_00380	fermentation/respiration switch protein	missense_variant c.84_93delTCCGGGGACCinsCCAGGGCGCT p.AsnProGlyThr28AsnGlnGlyAla
CP017279	78955	G	T	G	G	G	BH714_00380	fermentation/respiration switch protein	missense_variant c.100_105delGCCGTCinsTCAGTA p.AlaVal34SerVal
CP017279	79086	A	C	A	A	A	BH714_00380	fermentation/respiration switch protein	missense_variant c.231A>C p.Glu77Asp
CP017279	79159	T	G	T	T	T	BH714_00380	fermentation/respiration switch protein	missense_variant c.304T>G p.Ser102Ala
CP017279	79221	C	T	C	C	C	BH714_00380	fermentation/respiration switch protein	missense_variant c.366_369delCAAAinsTCAG p.GlyLys122GlyGln
CP017279	79419	A	T	A	A	A	BH714_00380	fermentation/respiration switch protein	missense_variant c.564_567delAGAAinsTGAT p.ProGlu188ProAsp
CP017279	79473	G	T	G	G	G	BH714_00380	fermentation/respiration switch protein	missense_variant c.618_624delGCAAATCinsTCAGACT p.LeuGlnIle206LeuGlnThr
CP017279	79476	A	G	A	A	A	BH714_00380	fermentation/respiration switch protein	missense_variant c.618_624delGCAAATCinsTCAGACT p.LeuGlnIle206LeuGlnThr
CP017279	79478	T	C	T	T	T	BH714_00380	fermentation/respiration switch protein	missense_variant c.618_624delGCAAATCinsTCAGACT p.LeuGlnIle206LeuGlnThr
CP017279	79479	C	T	C	C	C	BH714_00380	fermentation/respiration switch protein	missense_variant c.618_624delGCAAATCinsTCAGACT p.LeuGlnIle206LeuGlnThr
CP017279	79494	G	T	G	G	G	BH714_00380	fermentation/respiration switch protein	missense_variant c.639_641delGTAinsTTT p.LeuTyr213LeuPhe
CP017279	79892	C	T	C	C	C	BH714_00380	fermentation/respiration switch protein	missense_variant c.1037C>T p.Thr346Met
CP017279	79930	A	C	A	A	A	BH714_00380	fermentation/respiration switch protein	missense_variant c.1075A>C p.Met359Leu
CP017279	79940	A	T	A	A	A	BH714_00380	fermentation/respiration switch protein	missense_variant c.1085A>T p.Tyr362Phe
CP017279	80058	A	G	A	A	A	BH714_00380	fermentation/respiration switch protein	missense_variant c.1203_1208delATTGAGinsGCTAAA p.AlaLeuArg401AlaLeuLys
CP017279	80083	G	A	G	G	G	BH714_00380	fermentation/respiration switch protein	missense_variant c.1228G>A p.Ala410Thr
CP017279	80397	C	T	C	C	C	BH714_00385	sigma factor-binding protein Crl	missense_variant c.240_241delCTinsTA p.GlyTyr80GlyAsn
CP017279	80407	A	G	A	A	A	BH714_00385	sigma factor-binding protein Crl	missense_variant c.250_255delACAGCCinsGCTGCG p.ThrAla84AlaAla
CP017279	80449	C	T	C	C	C	BH714_00385	sigma factor-binding protein Crl	missense_variant c.292_298delCATACTTinsTACACCC p.HisThrLeu98TyrThrLeu
CP017279	80471	A	G	A	A	A	BH714_00385	sigma factor-binding protein Crl	missense_variant c.314_318delAAAAGinsGCAAA p.GluLys105GlyLys
CP017279	80481	A	C	A	A	A	BH714_00385	sigma factor-binding protein Crl	missense_variant c.324_328delAGCACinsCGCAT p.ArgAlaLeu108SerAlaLeu
CP017279	80524	A	G	A	A	A	BH714_00385	sigma factor-binding protein Crl	missense_variant c.367A>G p.Asn123Asp
CP017279	80719	C	G	C	C	C	BH714_00390	phosphoporin PhoE	missense_variant c.1005_1006delCGinsTC p.GlyVal335GlyLeu
CP017279	80729	A	G	A	A	A	BH714_00390	phosphoporin PhoE	missense_variant c.991_996delGACAATinsAATAAC p.AspAsn331AsnAsn
CP017279	80741	A	C	A	A	A	BH714_00390	phosphoporin PhoE	missense_variant c.981_984delGATTinsACTG p.GlnIle327GlnLeu
CP017279	80834	A	G	A	A	A	BH714_00390	phosphoporin PhoE	missense_variant c.886_891delGTGGGTinsATCGGC p.ValGly296IleGly
CP017279	80837	C	G	C	C	C	BH714_00390	phosphoporin PhoE	missense_variant c.886_891delGTGGGTinsATCGGC p.ValGly296IleGly
CP017279	80839	C	T	C	C	C	BH714_00390	phosphoporin PhoE	missense_variant c.886_891delGTGGGTinsATCGGC p.ValGly296IleGly
CP017279	80990	C	G	C	C	C	BH714_00390	phosphoporin PhoE	missense_variant c.732_735delAGCGinsGACC p.AlaAla244AlaThr
CP017279	81007	C	T	C	C	C	BH714_00390	phosphoporin PhoE	missense_variant c.714_718delTAACGinsGAACA p.AlaAsnAsp238AlaAsnAsn
CP017279	81050	T	G	T	T	T	BH714_00390	phosphoporin PhoE	missense_variant c.660_675delGCGCGGTGAAGGTAAAinsCCGTGGTCAGGGTGAC p.ThrArgGlyGluGlyLys220ThrArgGlyGlnGlyAsp
CP017279	81077	T	C	T	T	T	BH714_00390	phosphoporin PhoE	missense_variant c.639_648delTAACGCACAAinsCAATGACCAG p.ThrAsnAlaGln213ThrAsnAspGln
CP017279	81118	C	T	C	C	C	BH714_00390	phosphoporin PhoE	missense_variant c.607G>A p.Val203Ile
CP017279	81146	G	C	G	G	G	BH714_00390	phosphoporin PhoE	missense_variant c.570_579delCTCTCTGACCinsTTCTGTAACG p.ThrSerLeuThr190ThrSerValThr
CP017279	81186	A	G	A	A	A	BH714_00390	phosphoporin PhoE	missense_variant c.534_539delCGACGTinsTGATGC p.ArgAspVal178ArgAspAla
CP017279	81224	C	T	C	C	C	BH714_00390	phosphoporin PhoE	missense_variant c.499_501delATGinsGTA p.Met167Val
CP017279	81284	C	G	C	C	C	BH714_00390	phosphoporin PhoE	missense_variant c.435_441delACGTGCGinsGCGTTCC p.LysArgAla145LysArgSer
CP017279	81286	C	A	C	C	C	BH714_00390	phosphoporin PhoE	missense_variant c.435_441delACGTGCGinsGCGTTCC p.LysArgAla145LysArgSer
CP017279	81395	A	G	A	A	A	BH714_00390	phosphoporin PhoE	missense_variant c.324_330delTCTGGATinsCTTCGAC p.SerLeuAsp108SerPheAsp
CP017279	81407	A	G	A	A	A	BH714_00390	phosphoporin PhoE	missense_variant c.313_318delGACATTinsAACTTC p.AspIle105AsnPhe
CP017279	81454	T	A	T	T	T	BH714_00390	phosphoporin PhoE	missense_variant c.267_271delCTCTAinsTTCTT p.AspSerThr89AspSerSer
CP017279	81479	G	A	G	G	G	BH714_00390	phosphoporin PhoE	missense_variant c.240_246delATTTGCCinsGTTTTCT p.GluPheAla80GluPheSer
CP017279	81580	T	A	T	T	T	BH714_00390	phosphoporin PhoE	missense_variant c.143_145delACAinsCCT p.AspThr48AlaSer
CP017279	81638	A	G	A	A	A	BH714_00390	phosphoporin PhoE	missense_variant c.82_87delAACGGTinsGATGGC p.AsnGly28AspGly
CP017279	81710	T	A	T	T	T	BH714_00390	phosphoporin PhoE	missense_variant c.12_15delCACAinsTATT p.SerThr4SerIle
CP017279	82723	A	G	A	A	A	BH714_00395	glutamate 5-kinase	missense_variant c.694_708delATCATTGCCGCGGGCinsGTTATCGCGGCCGGT p.IleIleAlaAlaGly232ValIleAlaAlaGly
CP017279	82773	C	T	C	C	C	BH714_00395	glutamate 5-kinase	missense_variant c.744_745delCAinsTC p.GlyIle248GlyLeu
CP017279	82803	A	G	G	G	G	BH714_00395	glutamate 5-kinase	missense_variant c.774_783delAGCCTCCCCGinsGGAATCGCCA p.GlnAlaSerPro258GlnGluSerPro
CP017279	82857	C	T	C	C	C	BH714_00395	glutamate 5-kinase	missense_variant c.828_832delCGAACinsTGAAA p.GlyGluLeu276GlyGluIle
CP017279	82885	G	T	G	G	G	BH714_00395	glutamate 5-kinase	missense_variant c.856G>T p.Ala286Ser
CP017279	82977	T	C	T	T	T	BH714_00395	glutamate 5-kinase	missense_variant c.948_956delTAATCTCGAinsCAACCTTGC p.ArgAsnLeuGlu316ArgAsnLeuAla
CP017279	83164	T	C	C	C	C	BH714_00400	glutamate-5-semialdehyde dehydrogenase	missense_variant c.20_24delTAGCCinsCAGCT p.ValAla7AlaAla
CP017279	83261	G	T	G	G	G	BH714_00400	glutamate-5-semialdehyde dehydrogenase	missense_variant c.117_123delGCAGGAGinsTGCTGAC p.SerGlnGlu39SerAlaAsp
CP017279	83275	T	G	T	T	T	BH714_00400	glutamate-5-semialdehyde dehydrogenase	missense_variant c.131_132delTCinsGT p.Leu44Arg
CP017279	83292	C	T	C	C	C	BH714_00400	glutamate-5-semialdehyde dehydrogenase	missense_variant c.148_153delCTGCTGinsTTAGCT p.LeuLeu50LeuAla
CP017279	83303	G	C	G	G	G	BH714_00400	glutamate-5-semialdehyde dehydrogenase	missense_variant c.159_171delGCGTCGCAATGGCinsCCGTGAAAACGGG p.AlaArgArgAsnGly53AlaArgGluAsnGly
CP017279	83615	C	A	C	C	C	BH714_00400	glutamate-5-semialdehyde dehydrogenase	missense_variant c.471_474delCGTTinsAGTC p.AsnVal157LysVal
CP017279	83626	T	A	A	A	A	BH714_00400	glutamate-5-semialdehyde dehydrogenase	missense_variant c.482_486delTGGCGinsAGGCA p.LeuAla161GlnAla
CP017279	83936	C	G	C	C	C	BH714_00400	glutamate-5-semialdehyde dehydrogenase	missense_variant c.792_802delCATCGCCAATAinsGATTGCGGATG p.GlyIleAlaAsnThr264GlyIleAlaAspAla
CP017279	99489	C	T	C	C	C	BH714_00470	AI-2E family transporter	missense_variant c.241_249delTTTTCATCGinsCTCTCGTCA p.PheSerSer81LeuSerSer
CP017279	99531	G	A	G	G	G	BH714_00470	AI-2E family transporter	missense_variant c.198_207delCGGCATTATCinsTGGCCTGATT p.IleGlyIleIle66IleGlyLeuIle
CP017279	99578	T	G	T	T	T	BH714_00470	AI-2E family transporter	missense_variant c.156_160delGGCGAinsCGCGC p.AlaAlaMet52AlaAlaLeu
CP017279	99615	A	G	A	A	A	BH714_00470	AI-2E family transporter	missense_variant c.111_123delCATTCTTACCGTTinsGATCCTGACCATC p.AlaIleLeuThrVal37AlaIleLeuThrIle
CP017279	99702	G	A	G	G	G	BH714_00470	AI-2E family transporter	missense_variant c.34_36delATCinsCTT p.Ile12Leu
CP017279	100335	G	A	G	G	G	BH714_00475	amino acid permease	missense_variant c.262G>A p.Gly88Ser
CP017279	100458	A	G	A	A	A	BH714_00475	amino acid permease	missense_variant c.385A>G p.Thr129Ala
CP017279	100480	T	C	T	T	T	BH714_00475	amino acid permease	missense_variant c.407T>C p.Val136Ala
CP017279	100548	G	A	G	G	G	BH714_00475	amino acid permease	missense_variant c.475_477delGTGinsATC p.Val159Ile
CP017279	100589	T	C	C	C	T	BH714_00475	amino acid permease	missense_variant c.516_525delTGCTGCGGTGinsCGCAGCGATC p.GlyAlaAlaVal172GlyAlaAlaIle
CP017279	100646	C	G	C	C	C	BH714_00475	amino acid permease	missense_variant c.573_577delCAACCinsGAATA p.ThrAsnLeu191ThrAsnIle
CP017279	100871	T	G	T	T	T	BH714_00475	amino acid permease	missense_variant c.798T>G p.His266Gln
CP017279	101081	C	G	C	C	C	BH714_00475	amino acid permease	missense_variant c.1008_1009delCAinsGC p.ProMet336ProLeu
CP017279	101091	A	C	A	A	A	BH714_00475	amino acid permease	missense_variant c.1018_1023delATTTCTinsCTCTCC p.IleSer340LeuSer
CP017279	101391	C	A	C	C	C	BH714_00475	amino acid permease	missense_variant c.1318_1323delCTTCCGinsATACCC p.LeuPro440IlePro
CP017279	101439	A	C	A	A	A	BH714_00475	amino acid permease	missense_variant c.1366A>C p.Met456Leu
CP017279	101445	T	A	T	T	T	BH714_00475	amino acid permease	missense_variant c.1372T>A p.Ser458Thr
CP017279	101481	T	G	T	T	T	BH714_00480	homocysteine S-methyltransferase	missense_variant c.21_23delTACinsGAG p.LeuThr7LeuSer
CP017279	101498	A	C	A	A	A	BH714_00480	homocysteine S-methyltransferase	missense_variant c.38_45delAACAGCCAinsCACAACCC p.LysGlnPro13ThrGlnPro
CP017279	101607	T	A	T	T	T	BH714_00480	homocysteine S-methyltransferase	missense_variant c.147T>A p.Asp49Glu
CP017279	101715	G	C	G	G	G	BH714_00480	homocysteine S-methyltransferase	missense_variant c.255G>C p.Glu85Asp
CP017279	102775	A	G	G	G	G	BH714_00485	taurine ABC transporter substrate-binding protein	missense_variant c.186_190delAGCCGinsGGCCA p.AlaAlaVal62AlaAlaIle
CP017279	103147	C	G	C	C	C	BH714_00485	taurine ABC transporter substrate-binding protein	missense_variant c.558C>G p.Asp186Glu
CP017279	103165	T	C	T	T	T	BH714_00485	taurine ABC transporter substrate-binding protein	missense_variant c.576_585delTTCCGAACAGinsCTCTGAAAAA p.AspSerGluGln192AspSerGluLys
CP017279	103190	T	G	G	G	G	BH714_00485	taurine ABC transporter substrate-binding protein	missense_variant c.601_603delTCGinsGCA p.Ser201Ala
CP017279	103288	G	A	G	G	G	BH714_00485	taurine ABC transporter substrate-binding protein	missense_variant c.699_706delGCCTTATCinsACCCTATA p.GlnProTyrLeu233GlnProTyrIle
CP017279	103311	C	A	C	C	C	BH714_00485	taurine ABC transporter substrate-binding protein	missense_variant c.722C>A p.Ala241Glu
CP017279	103337	G	C	G	G	G	BH714_00485	taurine ABC transporter substrate-binding protein	missense_variant c.748G>C p.Glu250Gln
CP017279	103435	C	G	C	C	C	BH714_00485	taurine ABC transporter substrate-binding protein	missense_variant c.846_852delCAATGGAinsGACGGGG p.LeuAsnGly282LeuThrGly
CP017279	103507	G	C	G	G	G	BH714_00485	taurine ABC transporter substrate-binding protein	missense_variant c.918_924delGGCGACAinsCGCGGCG p.ValAlaThr306ValAlaAla
CP017279	103730	T	C	T	T	C	BH714_00490	taurine transporter ATP-binding subunit	missense_variant c.168_177delTTCCATCCAGinsCGCTATTCAA p.GlySerIleGln56GlyAlaIleGln
CP017279	104208	A	G	A	A	A	BH714_00490	taurine transporter ATP-binding subunit	missense_variant c.646_651delAGCTTTinsGATTTC p.SerPhe216AspPhe
CP017279	104365	T	C	T	T	T	BH714_00495	taurine transporter subunit	missense_variant c.39_45delTCTCGCGinsCCTGAGT p.ArgLeuAla13ArgLeuSer
CP017279	104465	G	A	G	G	G	BH714_00495	taurine transporter subunit	missense_variant c.139G>A p.Val47Ile
CP017279	104564	T	C	T	T	T	BH714_00495	taurine transporter subunit	missense_variant c.238_249delTTAGGTGCCAGTinsCTGGCAGCGAGC p.LeuGlyAlaSer80LeuAlaAlaSer
CP017279	104568	G	C	G	G	G	BH714_00495	taurine transporter subunit	missense_variant c.238_249delTTAGGTGCCAGTinsCTGGCAGCGAGC p.LeuGlyAlaSer80LeuAlaAlaSer
CP017279	104611	A	G	A	A	A	BH714_00495	taurine transporter subunit	missense_variant c.285_294delAGTGATTGGCinsGATTATCGGG p.ValValIleGly95ValIleIleGly
CP017279	104876	C	A	C	C	C	BH714_00495	taurine transporter subunit	missense_variant c.550_552delCTTinsACG p.Leu184Thr
CP017279	105120	G	A	G	G	G	BH714_00495	taurine transporter subunit	missense_variant c.794_798delGACGTinsACCGC p.ArgArg265HisArg
CP017279	105315	G	C	G	G	G	BH714_00500	taurine dioxygenase	missense_variant c.165_168delGCAGinsCCAA p.GlnGln55HisGln
CP017279	105567	C	T	C	C	C	BH714_00500	taurine dioxygenase	missense_variant c.417_419delCGTinsTGC p.SerVal139SerAla
CP017279	105665	T	A	T	T	T	BH714_00500	taurine dioxygenase	missense_variant c.515T>A p.Leu172Gln
CP017279	105674	A	T	A	A	A	BH714_00500	taurine dioxygenase	missense_variant c.524_531delAGGACGCGinsTGGAGGCT p.GlnAspAla175LeuGluAla
CP017279	105780	C	T	C	C	C	BH714_00500	taurine dioxygenase	missense_variant c.630_645delCGTAGACGTGACGGAAinsTGTGGATGTGTCAGAG p.IleValAspValThrGlu210IleValAspValSerGlu
CP017279	105783	A	G	A	A	A	BH714_00500	taurine dioxygenase	missense_variant c.630_645delCGTAGACGTGACGGAAinsTGTGGATGTGTCAGAG p.IleValAspValThrGlu210IleValAspValSerGlu
CP017279	105786	C	T	C	C	C	BH714_00500	taurine dioxygenase	missense_variant c.630_645delCGTAGACGTGACGGAAinsTGTGGATGTGTCAGAG p.IleValAspValThrGlu210IleValAspValSerGlu
CP017279	105807	T	A	T	T	T	BH714_00500	taurine dioxygenase	missense_variant c.657T>A p.Asp219Glu
CP017279	105817	A	G	A	A	A	BH714_00500	taurine dioxygenase	missense_variant c.667_669delAGCinsGGT p.Ser223Gly
CP017279	105842	G	A	G	G	G	BH714_00500	taurine dioxygenase	missense_variant c.692_693delGGinsAA p.Arg231Lys
CP017279	106122	A	G	A	A	A	BH714_00505	GNAT family N-acetyltransferase	missense_variant c.1624_1626delGTTinsATC p.Val542Ile
CP017279	106859	C	T	C	C	C	BH714_00505	GNAT family N-acetyltransferase	missense_variant c.889G>A p.Gly297Ser
CP017279	106958	C	G	C	C	C	BH714_00505	GNAT family N-acetyltransferase	missense_variant c.790G>C p.Val264Leu
CP017279	106974	T	C	T	T	T	BH714_00505	GNAT family N-acetyltransferase	missense_variant c.774A>G p.Ile258Met
CP017279	106994	T	G	T	T	T	BH714_00505	GNAT family N-acetyltransferase	missense_variant c.753_754delAAinsGC p.GluLys251GluGln
CP017279	107010	C	T	C	C	C	BH714_00505	GNAT family N-acetyltransferase	missense_variant c.735_738delGTCGinsACCA p.SerSer245SerPro
CP017279	107024	C	T	C	C	C	BH714_00505	GNAT family N-acetyltransferase	missense_variant c.724G>A p.Ala242Thr
CP017279	107029	T	A	T	T	T	BH714_00505	GNAT family N-acetyltransferase	missense_variant c.719A>T p.Tyr240Phe
CP017279	107036	C	T	C	C	C	BH714_00505	GNAT family N-acetyltransferase	missense_variant c.709_712delAGTGinsGATA p.SerAsp237AspAsn
CP017279	107044	G	C	G	G	G	BH714_00505	GNAT family N-acetyltransferase	missense_variant c.704C>G p.Ala235Gly
CP017279	107183	C	T	C	C	C	BH714_00505	GNAT family N-acetyltransferase	missense_variant c.559_565delCTGCCGGinsTTACCGA p.LeuProVal187LeuProIle
CP017279	107189	G	A	G	G	G	BH714_00505	GNAT family N-acetyltransferase	missense_variant c.559_565delCTGCCGGinsTTACCGA p.LeuProVal187LeuProIle
CP017279	107196	G	C	G	G	G	BH714_00505	GNAT family N-acetyltransferase	missense_variant c.551_552delCCinsTG p.Ala184Val
CP017279	107209	G	C	G	G	G	BH714_00505	GNAT family N-acetyltransferase	missense_variant c.539C>G p.Thr180Ser
CP017279	107356	C	T	C	C	C	BH714_00505	GNAT family N-acetyltransferase	missense_variant c.392G>A p.Arg131Lys
CP017279	107628	T	G	T	T	T	BH714_00505	GNAT family N-acetyltransferase	missense_variant c.114_120delCGCAGCAinsAGCAAAC p.AlaAlaAla38AlaAlaAsn
CP017279	108004	A	T	A	A	A	BH714_00510	delta-aminolevulinic acid dehydratase	missense_variant c.849_851delCATinsGCA p.AlaMet283AlaGln
CP017279	108062	G	A	G	G	G	BH714_00510	delta-aminolevulinic acid dehydratase	missense_variant c.786_793delCACCTCGCinsTACCGAAT p.ArgThrSerLeu262ArgThrGluLeu
CP017279	108127	G	C	G	G	G	BH714_00510	delta-aminolevulinic acid dehydratase	missense_variant c.726_728delCGCinsTTG p.AspAla242AspCys
CP017279	108128	C	A	C	C	C	BH714_00510	delta-aminolevulinic acid dehydratase	missense_variant c.726_728delCGCinsTTG p.AspAla242AspCys
CP017279	108129	G	A	G	G	G	BH714_00510	delta-aminolevulinic acid dehydratase	missense_variant c.726_728delCGCinsTTG p.AspAla242AspCys
CP017279	108515	C	T	C	C	C	BH714_00510	delta-aminolevulinic acid dehydratase	missense_variant c.340G>A p.Val114Ile
CP017279	108708	G	A	G	G	G	BH714_00510	delta-aminolevulinic acid dehydratase	missense_variant c.144_147delAGCCinsTGCT p.GluAla48AspAla

## Sheet: Suppl.Table S4
Table S4: The list of missense substitutions in strain GMG1156 relative to strains GMG278, GMG291 and GMG378 in genes that may be functionally involved in phosphate solubilization processes were selected.
Gene	Amioacide subtitution	change of AK class
PhoE	p.GlyVal335GlyLeu	No
PhoE	p.AspAsn331AsnAsn	Asp (Basic) -> Asn (Polar)
PhoE	p.GlnIle327GlnLeu	No
PhoE	p.ValGly296IleGly	No
PhoE	p.AlaAla244AlaThr	No
PhoE	p.AlaAsnAsp238AlaAsnAsn	Asp (Basic) -> Asn (Polar)
PhoE	p.ThrArgGlyGluGlyLys220ThrArgGlyGlnGlyAsp	Glu (Basic) -> Gln (Polar)
PhoE	p.ThrAsnAlaGln213ThrAsnAspGln	Ala (Non-Polar) -> Asp (Acidic)
PhoE	p.Val203Ile	No
PhoE	p.ThrSerLeuThr190ThrSerValThr	No
PhoE	p.ArgAspVal178ArgAspAla	No
PhoE	p.Met167Val	No
PhoE	p.LysArgAla145LysArgSer	No
PhoE	p.SerLeuAsp108SerPheAsp	Leu (Non-Polar)->Phe (Aromatic)
PhoE	p.AspIle105AsnPhe	Ile (Non-Polar) -> Phe (Aromatic)
PhoE	p.AspSerThr89AspSerSer	No
PhoE	p.GluPheAla80GluPheSer	Ala(Non-Polar) -> Ser (Polar)
PhoE	p.AspThr48AlaSer	Asp (Basic) -> Ala (Non-Polar)
PhoE	p.AsnGly28AspGly	Asn (Polar) -> Asp (Basic)
PhoE	p.SerThr4SerIle	Thr(Polar) -> Ile (Non-Polar)
LysR	p.Gly298Glu	Gly(Polar) -> Glu (Acidic)
LysR	p.Ile293Ala	No
LysR	p.Arg261Cys	Arg (Basic) -> Cys (Polar)
LysR	p.ThrIle9AlaIle	Thr (Polar) -> Ile (Non-Polar)
frsA	p.AlaAsnLeuThrGluThrLeu4AlaAsnLeuSerGluThrLeu	No
frsA	p.AsnProGlyThr28AsnGlnGlyAla	Pro (Non-Polar) -> Gln (Polar)
frsA	p.AlaVal34SerVal	Ala (Non-Polar) -> Ser (Polar)
frsA	p.Glu77Asp	No
frsA	p.Ser102Ala	Ser (Polar) -> Ala (Non-Polar)
frsA	p.GlyLys122GlyGln	Lys (Basic) -> Gln (Polar)
frsA	p.ProGlu188ProAsp	Glu (Acidic) -> Asp (Basic)
frsA	p.LeuGlnIle206LeuGlnThr	Ile (Non-Polar) -> Thr (Polar)
frsA	p.LeuTyr213LeuPhe	No
frsA	p.Thr346Met	Thr (Polar) -> Met (Non-Polar)
frsA	p.Met359Leu	No
frsA	p.Tyr362Phe	No
frsA	p.AlaLeuArg401AlaLeuLys	No
frsA	p.Ala410Thr	Ala (Non-Polar) -> Thr (Polar)
